# Supplementary material for: Axl kinase drives immune checkpoint and chemokine signalling pathways in lung adenocarcinomas
Source: Mol Cancer. 2019 Feb 11;18:24. doi: 10.1186/s12943-019-0953-y (PMC6369543; doi:10.1186/s12943-019-0953-y)
Supplement: Supplementary file 2 — Table S1. 935 genes positively correlating AXL mRNA expression in a NSCLC biobank (GSE accession number, GSE42127). Table S2. 137 genes negatively correlating AXL mRNA expression in a NSCLC biobank (GSE accession number, GSE42127). Table S3. Ontology terms enriched in the 935 genes that positively correlated AXL mRNA expression in a lung cancer biobank (GSE accession number, GSE42127). Table S4. Characteristics of patients (n = 76) with lung adenocarcinomas of our Tohoku University Biobank for the qPCR validation study. Table S5. Primer list. Table S6. Correlation of mRNA expression between AXL and genes encoding co-stimulatory/inhibitory molecules as shown by Pearson’s r. (XLSX 68 kb) [file 12943_2019_953_MOESM2_ESM.xlsx]

## Sheet: Table S1
Table S1.
935 genes positively correlating AXL mRNA expression in a NSCLC biobank (GSE accession number, GSE42127)
ID	Pearson's correlation coefficient	Gene Symbol
ILMN_1705750	0.763272	TGM2
ILMN_1785646	0.746797	PMP22
ILMN_2087656	0.734429	SLCO2B1
ILMN_1654396	0.727753	ITGB2
ILMN_1686623	0.727326	CSF1R
ILMN_2175912	0.726985	ITGB2
ILMN_1721876	0.725422	TIMP2
ILMN_2058251	0.721669	VIM
ILMN_1782538	0.713263	VIM
ILMN_1745994	0.708083	GAS7
ILMN_1721035	0.700218	MS4A6A
ILMN_1754894	0.699831	C1orf162
ILMN_1772359	0.697889	LAPTM5
ILMN_1764228	0.696114	DAB2
ILMN_1670305	0.690837	SERPING1
ILMN_1723035	0.688783	OLR1
ILMN_1680996	0.687508	ALOX5
ILMN_1761199	0.686564	SLCO2B1
ILMN_1796409	0.68281	C1QB
ILMN_1758146	0.680892	PTPNS1
ILMN_2104141	0.678909	FGD5
ILMN_2359800	0.676217	MS4A6A
ILMN_1797875	0.674955	ALOX5AP
ILMN_1761733	0.674597	HLA-DMB
ILMN_2085862	0.673104	SLC15A3
ILMN_1736567	0.668669	CD74
ILMN_1696463	0.666397	SPI1
ILMN_1737918	0.66545	C1QA
ILMN_1807825	0.665406	LY86
ILMN_1778977	0.66426	TYROBP
ILMN_1792473	0.661984	AIF1
ILMN_1780533	0.659723	RNASE6
ILMN_2157441	0.656194	HLA-DRA
ILMN_1711617	0.656131	GMFG
ILMN_1666594	0.656011	IRF8
ILMN_1810275	0.655143	SLC7A7
ILMN_2308849	0.652858	MYADM
ILMN_2379644	0.652567	CD74
ILMN_1705442	0.652186	CMTM3
ILMN_1772218	0.647945	HLA-DPA1
ILMN_1712026	0.646019	CIAS1
ILMN_1659075	0.645207	HLA-DOA
ILMN_1797731	0.644129	MS4A6A
ILMN_1747622	0.643343	CD33
ILMN_1699931	0.642615	HCST
ILMN_1668039	0.641197	GYPC
ILMN_1689088	0.63972	COLEC12
ILMN_2331082	0.63881	MS4A7
ILMN_2326512	0.638539	CASP1
ILMN_1775762	0.638077	GNAI2
ILMN_1780825	0.637564	RRAS
ILMN_1760027	0.637143	WAS
ILMN_1784884	0.636439	LILRB3
ILMN_1748473	0.636261	GIMAP4
ILMN_1702231	0.636259	C1orf54
ILMN_1714861	0.635858	CD68
ILMN_1699829	0.635736	CTGF
ILMN_2115125	0.634243	CTGF
ILMN_2396444	0.632992	CD14
ILMN_1689160	0.631653	DPEP2
ILMN_1803423	0.631558	ARHGEF6
ILMN_1689655	0.630257	HLA-DRA
ILMN_1660364	0.628965	PSCD4
ILMN_2289849	0.628674	FCGR2A
ILMN_1717261	0.627426	HLA-DRB3
ILMN_1704730	0.627346	C1QR1
ILMN_1652631	0.627071	C9orf19
ILMN_1795930	0.626842	PTGER4
ILMN_2049536	0.626601	TRPV2
ILMN_1667371	0.626538	SLA
ILMN_1667893	0.626267	TNS3
ILMN_1810782	0.626212	SH3KBP1
ILMN_1682332	0.625454	GYPC
ILMN_1662932	0.625342	LCP1
ILMN_1742789	0.624043	LPXN
ILMN_1714602	0.623931	CD86
ILMN_1663866	0.623331	TGFBI
ILMN_1752046	0.622738	LNK
ILMN_1693826	0.621917	HAVCR2
ILMN_1799725	0.621077	DOCK2
ILMN_1669409	0.620102	VSIG4
ILMN_1709683	0.616004	RASSF2
ILMN_1791890	0.61588	SPON1
ILMN_2123743	0.615709	FCER1G
ILMN_1660691	0.615142	RAB31
ILMN_1732967	0.614702	KIAA1949
ILMN_1672611	0.612398	CDH11
ILMN_1695311	0.612383	HLA-DMA
ILMN_1796734	0.612328	SPARC
ILMN_1676088	0.611609	MSRB3
ILMN_1778723	0.610741	AMICA1
ILMN_2062468	0.610569	IGFBP7
ILMN_1769433	0.61048	IQGAP2
ILMN_1664464	0.610174	PTGDS
ILMN_1678454	0.608571	CASP4
ILMN_1765258	0.608506	HLA-E
ILMN_1764788	0.608051	TNFRSF1B
ILMN_1760347	0.606804	SRGN
ILMN_1770800	0.605499	PODN
ILMN_1761464	0.605399	CD74
ILMN_1666932	0.603518	FCGR2A
ILMN_1691341	0.603117	IL7R
ILMN_2399363	0.602546	CLEC4A
ILMN_1744212	0.602052	INPP5D
ILMN_1727284	0.601714	CD4
ILMN_1753547	0.60132	STAT5A
ILMN_1711493	0.601267	PRAM1
ILMN_2208413	0.600842	ARHGAP15
ILMN_1809928	0.600591	COL6A2
ILMN_1763452	0.599875	EVI2B
ILMN_1795762	0.599782	PLEK
ILMN_1808405	0.599336	HLA-DQA1
ILMN_1750961	0.598349	TM6SF1
ILMN_2066066	0.59828	HLA-DRB6
ILMN_1757552	0.596887	PTRF
ILMN_1722622	0.596624	CD163
ILMN_2312340	0.596011	LILRB2
ILMN_1656287	0.594807	SPOCK2
ILMN_1676563	0.594787	HTRA1
ILMN_1685009	0.59437	ITGAM
ILMN_2173004	0.593438	RAB8B
ILMN_2367418	0.59323	OSCAR
ILMN_1790052	0.592869	MMP23A
ILMN_1796537	0.59242	FYB
ILMN_2331087	0.592188	MS4A7
ILMN_2169152	0.591597	SRGN
ILMN_1738116	0.59159	TMEM119
ILMN_1671703	0.590282	ACTA2
ILMN_1739792	0.589246	RHOG
ILMN_2208903	0.588865	CD52
ILMN_1704286	0.587842	FXYD5
ILMN_1652065	0.587337	KCNMB1
ILMN_1668417	0.586463	WASPIP
ILMN_1798706	0.586393	EBI2
ILMN_2168217	0.585884	EBI2
ILMN_1709795	0.585835	RAC2
ILMN_1735014	0.585781	KLF6
ILMN_1771385	0.585369	GBP4
ILMN_2326509	0.585015	CASP1
ILMN_1674063	0.584504	OAS2
ILMN_1894072	0.58405
ILMN_1765860	0.583932	DOCK11
ILMN_1815205	0.583798	LYZ
ILMN_1711439	0.583466	EMILIN1
ILMN_1697268	0.582346	EMILIN2
ILMN_1755658	0.581056	ABI3
ILMN_1701551	0.580677	ABCA6
ILMN_2388547	0.580528	EPSTI1
ILMN_1760778	0.580177	ENG
ILMN_1752755	0.580091	VWF
ILMN_2375825	0.579977	CD37
ILMN_2335704	0.579443	NCF4
ILMN_2413808	0.579428	CD53
ILMN_2366330	0.579413	URP2
ILMN_2204876	0.578937	C14orf58
ILMN_2205963	0.57875	C10orf54
ILMN_2373285	0.578551	MSR1
ILMN_1799467	0.578483	SAMD9L
ILMN_1687538	0.578103	ETS1
ILMN_1687501	0.577544	MOXD1
ILMN_1763000	0.577285	CENTA2
ILMN_1701461	0.576888	TIMP3
ILMN_1786176	0.576871	CD37
ILMN_1663916	0.576713	ARHGAP9
ILMN_2098126	0.576608	CCL5
ILMN_2112357	0.576444	CD300LF
ILMN_1689518	0.575881	PECAM1
ILMN_2310896	0.575785	NLRP3
ILMN_2342579	0.574881	IL7R
ILMN_1673352	0.574805	IFITM2
ILMN_2115005	0.574751	FGD2
ILMN_2101278	0.574368	RGS18
ILMN_1752592	0.574321	HLA-DRB4
ILMN_2368318	0.574235	FGR
ILMN_1717163	0.57333	F13A1
ILMN_1772612	0.57278	ANGPTL2
ILMN_1778401	0.572161	HLA-B
ILMN_1701875	0.572104	ZYX
ILMN_1718936	0.571597	LST1
ILMN_1697733	0.571418	CST6
ILMN_1701248	0.570883	TREM2
ILMN_1861376	0.570827
ILMN_1688698	0.570758	ZFHX1B
ILMN_2362858	0.570751	PILRA
ILMN_2309848	0.570006	FXYD5
ILMN_1791447	0.569626	CXCL12
ILMN_1676256	0.569145	TPSAB1
ILMN_1698367	0.569121	CD84
ILMN_1764577	0.56908	MFNG
ILMN_1791771	0.568543	HCK
ILMN_1750805	0.567942	ARHGAP30
ILMN_2329429	0.567689	GIMAP6
ILMN_1736863	0.567248	FLJ11000
ILMN_2182148	0.567134	C2orf32
ILMN_1693009	0.566686	FGL2
ILMN_1752914	0.566382	CDGAP
ILMN_1677402	0.566373	LOC387763
ILMN_1773125	0.566123	ENTPD1
ILMN_1727402	0.565803	HCLS1
ILMN_2347145	0.565795	DCN
ILMN_1733579	0.565109	EVI2A
ILMN_1698666	0.564915	CST6
ILMN_1775708	0.564056	SLC2A3
ILMN_1812968	0.563991	SOX18
ILMN_1749070	0.563742	HLA-DPB1
ILMN_2384241	0.563328	TGFBR2
ILMN_1689836	0.562543	C5AR1
ILMN_2066858	0.562535	TNFSF13B
ILMN_1795442	0.561386	LAMA4
ILMN_2376455	0.561289	CSF2RA
ILMN_1703538	0.56058	AIF1
ILMN_1697925	0.560278	APOB48R
ILMN_1777190	0.560041	CFD
ILMN_1886655	0.559537
ILMN_1723978	0.559354	LGALS1
ILMN_1805750	0.558469	IFITM3
ILMN_1664094	0.558356	P2RY13
ILMN_2216582	0.558352	LYL1
ILMN_1765446	0.558126	EMP3
ILMN_2372974	0.55794	PTPNS1
ILMN_1783956	0.557871	ATP8B4
ILMN_1695025	0.557576	CD2
ILMN_2128428	0.557209	DAB2
ILMN_1789007	0.556893	APOC1
ILMN_2061043	0.55668	CD48
ILMN_1653498	0.556448	IGSF6
ILMN_1801710	0.556389	APBB1IP
ILMN_1788931	0.55595	DOCK8
ILMN_1701613	0.555933	RARRES3
ILMN_1656373	0.555368	BNC2
ILMN_2379599	0.555305	CD163
ILMN_2203271	0.555038	FPRL2
ILMN_1729234	0.554561	TPP1
ILMN_1785902	0.554386	C1QC
ILMN_1766914	0.554384	MFAP4
ILMN_1684887	0.554164	SAMSN1
ILMN_2076600	0.553888	ITM2A
ILMN_1709204	0.553602	CLEC4A
ILMN_2415303	0.553357	CLEC10A
ILMN_1662843	0.552878	CD53
ILMN_1679797	0.552462	ADARB1
ILMN_1769288	0.552427	LOC402560
ILMN_1751559	0.551911	C16orf30
ILMN_1673363	0.551878	CD97
ILMN_1695851	0.551565	PARVG
ILMN_1807493	0.550683	ACVRL1
ILMN_1677827	0.55003	TLR7
ILMN_1744487	0.549571	C1QTNF5
ILMN_2415144	0.548928	SP110
ILMN_1703335	0.548501	LACTB
ILMN_1708375	0.548492	IRF1
ILMN_1800091	0.548101	RARRES1
ILMN_1667692	0.547107	PTGIS
ILMN_1778668	0.547005	TAGLN
ILMN_1773352	0.546994	CCL5
ILMN_1772686	0.546295	FGD3
ILMN_2375319	0.546226	RASGRP2
ILMN_2188333	0.546108	CD69
ILMN_1913060	0.545999
ILMN_1745607	0.545527	A2M
ILMN_1772869	0.544201	C20orf82
ILMN_2396991	0.543872	HCST
ILMN_1733270	0.543658	CD163
ILMN_1667224	0.543436	SLAMF8
ILMN_1740015	0.543421	CD14
ILMN_1677085	0.543318	RGS19
ILMN_2351298	0.543088	WIPF1
ILMN_1795251	0.542723	SPARCL1
ILMN_1735930	0.542188	KLF2
ILMN_1758418	0.54184	TNFSF13B
ILMN_1704554	0.541759	LOC648470
ILMN_1655904	0.541752	ROR1
ILMN_1713182	0.541612	LOC653879
ILMN_2087692	0.541492	CYBRD1
ILMN_1747305	0.541485	GIMAP8
ILMN_1705231	0.541096	SLCO2A1
ILMN_1677505	0.540311	CCL21
ILMN_1769245	0.54026	GLIPR1
ILMN_2377669	0.53959	CD247
ILMN_1749011	0.539475	NECAP2
ILMN_1733259	0.539017	ADORA3
ILMN_1769383	0.538711	GIMAP5
ILMN_1752520	0.538357	SLFN11
ILMN_1736729	0.538343	OAS2
ILMN_2339294	0.538102	LILRB5
ILMN_2092118	0.537557	FPR1
ILMN_1766411	0.537515	AP1S2
ILMN_1656011	0.537497	RGS1
ILMN_1787529	0.537263	C3AR1
ILMN_1703926	0.536833	PTGER2
ILMN_1727045	0.536714	RASGRP3
ILMN_2345898	0.536218	SLA
ILMN_2254635	0.535717	ITGAX
ILMN_1672536	0.535541	FBLN1
ILMN_1678143	0.535497	ARHGDIB
ILMN_1753312	0.535293	PLXDC2
ILMN_1689968	0.535268	PLEKHQ1
ILMN_2169801	0.535083	TPSAB1
ILMN_2079655	0.534913	KLRB1
ILMN_1776151	0.534804	OLFML1
ILMN_1738992	0.534392	MNDA
ILMN_1706505	0.5343	COL5A1
ILMN_1673639	0.533803	ABI3BP
ILMN_2266595	0.533682	LILRA5
ILMN_1739428	0.533278	IFIT2
ILMN_1658494	0.533064	RGC32
ILMN_2353633	0.532997	EMR2
ILMN_1806908	0.532821	PRKCB1
ILMN_1731418	0.53275	SP110
ILMN_1844464	0.532261
ILMN_1705302	0.532182	FCGRT
ILMN_1760062	0.531964	IFI44
ILMN_2325837	0.531934	CD3D
ILMN_1776678	0.531782	GIMAP7
ILMN_2319000	0.531775	MATK
ILMN_1790859	0.531639	PLAC9
ILMN_1740938	0.531438	APOE
ILMN_1729915	0.531094	PILRA
ILMN_1789599	0.530714	NBL1
ILMN_2176063	0.530453	FCGR1A
ILMN_1684368	0.529866	MST150
ILMN_1701947	0.529783	GPR34
ILMN_2192072	0.529756	MMP7
ILMN_1727098	0.529617	PPP1R16B
ILMN_2400935	0.529396	TAGLN
ILMN_1701906	0.529166	CD300C
ILMN_1749078	0.528995	TIMP2
ILMN_1682761	0.528829	UNQ5783
ILMN_2093343	0.528748	PLAC8
ILMN_2395214	0.528559	FMNL3
ILMN_1691508	0.52808	PLAUR
ILMN_1754969	0.527805	LMCD1
ILMN_1679826	0.527231	CST7
ILMN_1764709	0.527102	MAFB
ILMN_1652825	0.527067	IL10RA
ILMN_2341229	0.527045	CD34
ILMN_1726245	0.526898	TGFBR2
ILMN_1728197	0.526732	CLDN5
ILMN_1766657	0.526617	STOM
ILMN_2112638	0.526591	SVEP1
ILMN_1811313	0.526267	SLIT3
ILMN_1770433	0.526158	PIK3CG
ILMN_1756862	0.525681	APOL3
ILMN_2402392	0.525207	COL8A1
ILMN_2206746	0.525147	BGN
ILMN_1676924	0.525113	CD247
ILMN_1795158	0.525028	FGR
ILMN_1713934	0.524792	LITAF
ILMN_1655077	0.524551	PRDM1
ILMN_1800697	0.524243	LDB2
ILMN_2376205	0.524134	LTB
ILMN_2102330	0.523941	COL8A2
ILMN_1770768	0.523739	SLAMF1
ILMN_1661196	0.523554	CSF2RA
ILMN_2392274	0.52352	CD82
ILMN_2148785	0.523517	GBP1
ILMN_2413158	0.52342	PODXL
ILMN_2392043	0.523151	SPI1
ILMN_1767448	0.522859	LHFP
ILMN_1720771	0.522763	STX11
ILMN_1703305	0.522663	PTK9L
ILMN_2264011	0.522455	GRAP
ILMN_1745963	0.522214	FOLR2
ILMN_2107184	0.521622	SNRK
ILMN_1713751	0.521335	ADAM19
ILMN_1662026	0.521321	BTK
ILMN_1707286	0.521272	FLJ22662
ILMN_2408851	0.521167	ARHGAP30
ILMN_1808501	0.520765	SH3KBP1
ILMN_1803788	0.520574	LGALS3
ILMN_1790529	0.520236	LUM
ILMN_1725387	0.520085	KIAA1913
ILMN_1761788	0.519896	MOXD1
ILMN_2193325	0.519694	MMP23B
ILMN_1718607	0.519373	TSPAN4
ILMN_1733538	0.518716	RGS10
ILMN_2405009	0.518576	NBL1
ILMN_1815057	0.518517	PDGFRB
ILMN_1686116	0.517963	THBS1
ILMN_2339835	0.517483	PTGS1
ILMN_1741165	0.517442	SLC11A1
ILMN_1768227	0.517358	DCN
ILMN_1810844	0.517334	RARRES2
ILMN_1783276	0.517237	NEXN
ILMN_2218208	0.517213	SPARCL1
ILMN_1854469	0.517023
ILMN_1671106	0.516938	GJA4
ILMN_2067656	0.516849	CCND2
ILMN_1758938	0.516725	SLC31A2
ILMN_2348268	0.516447	HOM-TES-103
ILMN_1738578	0.516374	DOC1
ILMN_1681239	0.515674	MYO1F
ILMN_1774761	0.515385	LOC653518
ILMN_1674985	0.515144	TMEM51
ILMN_2261416	0.515108	CD3D
ILMN_1768814	0.514935	KLHL6
ILMN_2066151	0.514767	TEK
ILMN_1778010	0.514752	IL32
ILMN_2071809	0.514497	MGP
ILMN_1789639	0.51381	FMOD
ILMN_1776181	0.513787	BIRC3
ILMN_2261600	0.513783	FCGR1B
ILMN_1688373	0.513749	LST1
ILMN_1783909	0.513734	COL6A2
ILMN_1735877	0.513445	EFEMP1
ILMN_2326591	0.513166	ANXA6
ILMN_1774077	0.513128	GBP2
ILMN_1672350	0.51242	JAM2
ILMN_1682312	0.511618	CYBB
ILMN_2148459	0.511599	B2M
ILMN_2309156	0.511323	TMEPAI
ILMN_1783593	0.510669	CCL13
ILMN_1706217	0.510604	TLR4
ILMN_1690209	0.510157	C1orf186
ILMN_1697554	0.510096	CXorf9
ILMN_1662799	0.510033	GPSM3
ILMN_2332553	0.509478	MSRB3
ILMN_1667295	0.509456	SLITL2
ILMN_1660114	0.509199	MMRN1
ILMN_1732799	0.509073	CD34
ILMN_1719236	0.509028	CDH5
ILMN_1720048	0.508992	CCL2
ILMN_2345353	0.508984	LST1
ILMN_1668092	0.508935	ESAM
ILMN_1685433	0.507926	COL8A1
ILMN_1668063	0.507863	FCN1
ILMN_2199926	0.507726	OR7E37P
ILMN_1778321	0.50768	SLC2A6
ILMN_1700183	0.507311	AGTRL1
ILMN_1706643	0.50728	COL6A3
ILMN_1751576	0.507207	TEK
ILMN_1777906	0.50712	RPRC1
ILMN_1657892	0.50691	TLR8
ILMN_1740609	0.506878	CCL14
ILMN_1815890	0.506849	IL12RB1
ILMN_1678612	0.506582	ANXA6
ILMN_2400759	0.506505	CPVL
ILMN_1655549	0.506245	SIGLEC10
ILMN_1741917	0.506177	OSCAR
ILMN_1723684	0.506047	DARC
ILMN_2075603	0.505637	MRGPRF
ILMN_1685403	0.505459	MMP7
ILMN_1702691	0.505442	TNFAIP3
ILMN_1702301	0.505366	DOCK10
ILMN_1743199	0.505363	EGR2
ILMN_1732151	0.504744	COL6A1
ILMN_1716736	0.504532	CD80
ILMN_1697409	0.504452	TNFRSF14
ILMN_1718621	0.503879	TSPAN32
ILMN_1654319	0.50378	HAPLN3
ILMN_2355953	0.503137	LILRB4
ILMN_2087646	0.503109	HLX1
ILMN_1670302	0.502307	HK3
ILMN_1694140	0.502105	FLJ36748
ILMN_1668247	0.501887	LTC4S
ILMN_1790978	0.501865	ATG7
ILMN_1796801	0.501289	ABCA8
ILMN_2228938	0.50119	ECM2
ILMN_1716276	0.501135	CCL4L1
ILMN_1691476	0.501119	MYLK
ILMN_1758128	0.500727	CYGB
ILMN_2122103	0.50072	ETS1
ILMN_2350574	0.500636	MYADM
ILMN_1766551	0.500001	CPA3
ILMN_2142185	0.499955	CLEC14A
ILMN_2382657	0.499372	ARHGAP9
ILMN_1712305	0.499194	CYBRD1
ILMN_1714523	0.499066	HEPH
ILMN_1765557	0.49894	OLFML2B
ILMN_1795325	0.498884	ACTG2
ILMN_1800078	0.498835	LMO2
ILMN_1653026	0.498572	PLAC8
ILMN_1785272	0.497925	COL1A2
ILMN_2334296	0.497692	IL18BP
ILMN_1769520	0.49719	UBE2L6
ILMN_1771376	0.496627	PEA15
ILMN_1782560	0.496558	CD86
ILMN_1812461	0.496512	WISP2
ILMN_1714527	0.496351	VAMP3
ILMN_1797342	0.496234	FNBP1
ILMN_1678215	0.495353	RHOJ
ILMN_1791211	0.495222	DOK2
ILMN_1687848	0.494426	C7
ILMN_1812926	0.494173	ANTXR2
ILMN_1731503	0.493228	MARCO
ILMN_1730906	0.493204	DOC1
ILMN_1746836	0.493152	PTAFR
ILMN_1693338	0.49284	CYP1B1
ILMN_2162972	0.492373	LYZ
ILMN_2153787	0.492221	ARRDC5
ILMN_2055156	0.492095	PAG1
ILMN_2341254	0.491994	STARD13
ILMN_1802653	0.491724	EBI3
ILMN_1677038	0.491159	FLJ21986
ILMN_1802923	0.491019	APOC2
ILMN_1734707	0.490707	CHST13
ILMN_2369018	0.490444	EVI2A
ILMN_2232121	0.490366	GPR65
ILMN_2390919	0.490051	FBLN2
ILMN_1790508	0.489963	KCNA5
ILMN_2115434	0.489896	RAB32
ILMN_2105573	0.48989	CCL3L3
ILMN_1701204	0.489766	VEGFC
ILMN_1794017	0.489661	SERTAD1
ILMN_1797236	0.489659	TGM2
ILMN_1793476	0.489513	PRKCDBP
ILMN_2120273	0.489448	AP1S2
ILMN_1677198	0.489382	C1R
ILMN_1805842	0.489342	FHL1
ILMN_2196550	0.489121	C13orf18
ILMN_1671237	0.488678	GNGT2
ILMN_2391150	0.488135	FILIP1L
ILMN_1781700	0.488001	IL18R1
ILMN_1768940	0.48797	COL15A1
ILMN_1811171	0.487877	GPR132
ILMN_1700541	0.48762	FBLN1
ILMN_1810420	0.487254	DYSF
ILMN_1768482	0.487004	CD8A
ILMN_2313730	0.486996	RHOC
ILMN_1812902	0.486968	CYYR1
ILMN_1699160	0.486791	ITK
ILMN_1745148	0.486693	ZNFX1
ILMN_1911042	0.486557
ILMN_1768284	0.486222	P2RY8
ILMN_2150196	0.486	LRRC25
ILMN_1726597	0.485776	C6orf32
ILMN_1734276	0.485728	TMEPAI
ILMN_2352303	0.485517	RASSF2
ILMN_2230892	0.485225	IL10RB
ILMN_1772910	0.484971	GAS1
ILMN_2319077	0.48488	FAS
ILMN_1747347	0.484612	C17orf60
ILMN_2304186	0.484512	MITF
ILMN_1738552	0.484439	SLC1A3
ILMN_2246328	0.484402	PTPN22
ILMN_1681949	0.484371	PDGFRA
ILMN_1732158	0.484344	FMO2
ILMN_1698934	0.484342	CMTM7
ILMN_1795089	0.484267	FLJ21438
ILMN_2410929	0.484192	PAPSS2
ILMN_1802106	0.484151	APOBEC3G
ILMN_1758939	0.483083	RIPK2
ILMN_1779252	0.483082	TRIM22
ILMN_1669927	0.483048	ICOS
ILMN_1762294	0.482968	TSRC1
ILMN_2320888	0.48287	CXCR4
ILMN_1671046	0.482536	HSPB2
ILMN_1711573	0.482237	CD96
ILMN_1710734	0.482117	GZMK
ILMN_1790689	0.481955	CRISPLD2
ILMN_1669447	0.481884	PYHIN1
ILMN_1714586	0.481884	VGLL3
ILMN_1718977	0.481854	GADD45B
ILMN_1671092	0.481829	SOX17
ILMN_1743032	0.481582	CTSS
ILMN_1679267	0.481453	TGM2
ILMN_1678833	0.481403	CCR1
ILMN_1813455	0.481155	SP110
ILMN_1791759	0.48102	CXCL10
ILMN_2374340	0.480961	PLAUR
ILMN_2373831	0.480954	BTN3A3
ILMN_1742866	0.480898	F2R
ILMN_1766200	0.480848	FAM26B
ILMN_1705047	0.480402	TLR8
ILMN_2376204	0.480394	LTB
ILMN_2393765	0.480361	IGLL1
ILMN_2382403	0.47987	FCGR2B
ILMN_1801610	0.479772	METRNL
ILMN_1796712	0.479706	S100A10
ILMN_1808114	0.479491	XLKD1
ILMN_2107613	0.479237	RHOJ
ILMN_1766712	0.479207	TCF21
ILMN_2255579	0.479166	RAB37
ILMN_2400947	0.478946	CUGBP2
ILMN_1691339	0.478888	CLEC1A
ILMN_1723962	0.478455	LXN
ILMN_1674983	0.478449	LOC387841
ILMN_1773388	0.478419	C13orf18
ILMN_1815168	0.477944	MGC15619
ILMN_1666122	0.477745	HEG1
ILMN_1737406	0.477098	KLF6
ILMN_1762713	0.476981	MCEMP1
ILMN_2258816	0.476886	SAMD3
ILMN_1785005	0.476631	NCF4
ILMN_2094396	0.476447	LRRC8C
ILMN_1749591	0.476406	ITGAL
ILMN_1694400	0.476342	MSR1
ILMN_1787461	0.475946	RUNX3
ILMN_1815690	0.475859	TIE1
ILMN_1689111	0.475826	CXCL12
ILMN_2109416	0.475623	NAPSB
ILMN_2140059	0.475325	LAMA4
ILMN_2149226	0.475222	CAV1
ILMN_1693552	0.475166	CD300A
ILMN_2307903	0.474995	VCAM1
ILMN_1704753	0.474773	EPAS1
ILMN_1780582	0.474431	CD83
ILMN_2368530	0.474337	IL32
ILMN_1743620	0.47419	RARRES1
ILMN_1805410	0.474159	C15orf48
ILMN_1688279	0.474155	MGC2463
ILMN_1777342	0.47407	PREX1
ILMN_1730487	0.474	CALD1
ILMN_1750373	0.47369	KAL1
ILMN_1785570	0.473549	SUSD3
ILMN_2145116	0.473502	TMEM173
ILMN_1682929	0.473244	SYTL2
ILMN_1671142	0.473034	GPR68
ILMN_1782439	0.472546	CNN3
ILMN_2326953	0.472493	LAT2
ILMN_1654778	0.472491	LSP1
ILMN_1678493	0.472354	CHN1
ILMN_1750790	0.471948	GSTM5
ILMN_1754660	0.471662	C10orf56
ILMN_1762861	0.471173	HLA-F
ILMN_2129161	0.471109	LRRC32
ILMN_2339266	0.471099	LAMA2
ILMN_2169966	0.470833	TM4SF18
ILMN_1762106	0.470681	MMP2
ILMN_1742544	0.470343	MEF2C
ILMN_2333670	0.470293	RNASE1
ILMN_1762260	0.469974	C3
ILMN_2307861	0.46987	COL6A3
ILMN_1653504	0.469777	EDG1
ILMN_1800225	0.46942	PPARG
ILMN_1726589	0.469328	CD248
ILMN_1699585	0.468978	BHLHB5
ILMN_1808132	0.468863	FAS
ILMN_1806721	0.468791	MS4A2
ILMN_1671509	0.468736	CCL3
ILMN_1717046	0.468661	MOBKL2B
ILMN_1688775	0.468544	METRNL
ILMN_1687035	0.468456	TSRC1
ILMN_1726189	0.468302	NYD-SP21
ILMN_2218856	0.468181	CCL3L1
ILMN_1774602	0.468177	FBLN2
ILMN_1674811	0.468137	OASL
ILMN_1715131	0.467947	CCR7
ILMN_2130441	0.467525	HLA-H
ILMN_1670490	0.467466	PDPN
ILMN_1810864	0.467338	PMP22
ILMN_2078599	0.467183	ACP5
ILMN_1792323	0.467107	HDC
ILMN_1713749	0.466674	CORO1A
ILMN_1728570	0.466266	TCF21
ILMN_1911721	0.466093
ILMN_1910180	0.466034
ILMN_1695290	0.465932	PLEKHC1
ILMN_1681101	0.465911	2017-03-01
ILMN_2046730	0.465758	S100A10
ILMN_1807277	0.465637	IFI30
ILMN_1695299	0.465022	PDLIM3
ILMN_1780397	0.464712	TRAF3IP3
ILMN_1725427	0.46436	B2M
ILMN_1695640	0.464319	PTPN22
ILMN_1765858	0.464103	CAB39
ILMN_1717326	0.463881	SLC29A3
ILMN_2390853	0.463687	CTSH
ILMN_2282641	0.463612	TBXAS1
ILMN_1815679	0.463585	LOC131873
ILMN_1709486	0.46352	SRPX
ILMN_1769810	0.463351	ARL6IP5
ILMN_1682928	0.463214	CPVL
ILMN_1784737	0.46309	EDG6
ILMN_1812278	0.463046	LY9
ILMN_2329914	0.462816	SPRY1
ILMN_1739508	0.462742	LOC652493
ILMN_2241953	0.462734	PILRA
ILMN_1715662	0.462681	URB
ILMN_2350634	0.462334	EFEMP1
ILMN_1764030	0.4622	CCL23
ILMN_1786823	0.462032	ICAM2
ILMN_1775734	0.461708	SH2D3C
ILMN_1784602	0.461542	CDKN1A
ILMN_1662419	0.461315	COX7A1
ILMN_1792978	0.461231	HAS2
ILMN_1756071	0.461134	MFGE8
ILMN_1673030	0.460914	CMKLR1
ILMN_2196078	0.46077	SLAMF6
ILMN_2050911	0.460533	SLC22A4
ILMN_2360710	0.460442	TPM1
ILMN_2315979	0.460345	LBH
ILMN_1776602	0.460338	RNASE4
ILMN_2232854	0.460265	FAP
ILMN_1807925	0.459977	GNG2
ILMN_1873034	0.459834
ILMN_2412214	0.459569	LGALS9
ILMN_2344283	0.459257	FMO3
ILMN_1796316	0.45916	MMP9
ILMN_2328666	0.459071	CD83
ILMN_1814305	0.458926	SAMD9
ILMN_1804629	0.458692	TPK1
ILMN_2088437	0.458618	CX3CR1
ILMN_1737025	0.458463	PLCL2
ILMN_1779324	0.457796	GZMA
ILMN_1779257	0.457746	CD40
ILMN_2413508	0.457742	CD97
ILMN_1746565	0.457632	CD6
ILMN_2116299	0.457572	GRRP1
ILMN_1746148	0.457495	LRRC33
ILMN_1726210	0.45685	LOC338328
ILMN_2371169	0.456514	ZYX
ILMN_2355559	0.456294	PSAP
ILMN_1802411	0.456214	ITGA1
ILMN_1678961	0.456009	FRMD4A
ILMN_2230025	0.455805	PDLIM3
ILMN_1721762	0.455762	IL18RAP
ILMN_2380237	0.45563	C1QTNF1
ILMN_1676528	0.455625	BTN3A2
ILMN_2086470	0.455408	PDGFRA
ILMN_1667796	0.45498	HBA1
ILMN_1665686	0.454978	FAM38B
ILMN_1651692	0.454917	STK10
ILMN_1797776	0.454383	PRSS23
ILMN_1690907	0.45423	CCR6
ILMN_1771987	0.454139	SLC44A2
ILMN_1751851	0.453997	CECR1
ILMN_1743445	0.453767	FAM107A
ILMN_2167805	0.453722	LUM
ILMN_1716687	0.453558	TPM1
ILMN_1719543	0.453436	MAF
ILMN_1666385	0.45343	CALM3
ILMN_1701114	0.452966	GBP1
ILMN_2398159	0.452934	DKK3
ILMN_1781290	0.452721	RHOA
ILMN_1701455	0.452701	FBXO6
ILMN_2188264	0.452435	CYR61
ILMN_2370624	0.45228	COL13A1
ILMN_1651958	0.45227	MGP
ILMN_2186137	0.452105	RRAD
ILMN_1709674	0.451979	GFPT2
ILMN_1745356	0.451825	CXCL9
ILMN_2068257	0.451763	MXRA8
ILMN_2316878	0.451662	PTPRO
ILMN_1653652	0.451492	PTPRC
ILMN_1780465	0.451441	CLEC5A
ILMN_1678939	0.451372	VNN2
ILMN_2121816	0.45104	GPR137B
ILMN_1672776	0.450893	COL10A1
ILMN_1736178	0.450767	AEBP1
ILMN_1787509	0.450659	PRIC285
ILMN_2399016	0.450622	MMP28
ILMN_1686555	0.450409	FYN
ILMN_2104356	0.450349	COL1A2
ILMN_1710434	0.450342	TBC1D10C
ILMN_1775542	0.450035	FAIM3
ILMN_1700413	0.450002	MAFF
ILMN_1717334	0.449751	VAV1
ILMN_1779558	0.449599	GAS6
ILMN_1657435	0.44958	MT1M
ILMN_1780831	0.449412	SLC6A12
ILMN_1733276	0.449096	CYSLTR1
ILMN_2139970	0.448923	ALDH1A3
ILMN_1809099	0.448636	IL33
ILMN_2225548	0.448432	ZNF521
ILMN_1733998	0.448392	DHRS9
ILMN_2212763	0.448165	ICAM3
ILMN_1708107	0.448057	DPT
ILMN_2374036	0.447921	CTSL1
ILMN_2150258	0.447816	ZFP36L2
ILMN_1795715	0.447809	DPYD
ILMN_2141482	0.44744	SERPINF1
ILMN_2383611	0.447397	PTPRE
ILMN_1692295	0.447279	MYO1G
ILMN_1723004	0.447202	CD72
ILMN_1762594	0.447063	CARD15
ILMN_2125747	0.447013	LOC606724
ILMN_1761314	0.446906	NFS1
ILMN_1772964	0.446877	CCL8
ILMN_1806403	0.446829	RASL12
ILMN_1721657	0.446667	RSU1
ILMN_1655405	0.446424	SCARF2
ILMN_1741003	0.446166	ANXA5
ILMN_1786426	0.446072	U2AF1L4
ILMN_1683179	0.445982	RRAD
ILMN_2113490	0.445904	NTN4
ILMN_1697309	0.445826	NCF1
ILMN_1683700	0.445663	TNFSF12
ILMN_2326273	0.44564	CHI3L2
ILMN_2169261	0.445374	TNNI2
ILMN_1676372	0.445346	CD209
ILMN_1800787	0.445074	RAFTLIN
ILMN_1776953	0.444719	MYL9
ILMN_1740633	0.444651	PRF1
ILMN_1660086	0.444424	MYH11
ILMN_2105441	0.444392	IGJ
ILMN_1770673	0.444372	AKNA
ILMN_1782729	0.443997	DCAL1
ILMN_1699214	0.443913	LOC647450
ILMN_1715068	0.443744	AQP9
ILMN_1774982	0.443558	CDC42EP5
ILMN_1740407	0.443458	CSS3
ILMN_1810172	0.44336	SFRP4
ILMN_1799487	0.443166	CG018
ILMN_1655821	0.443139	CAPG
ILMN_1704985	0.443133	CYP27A1
ILMN_1785345	0.442974	GPR84
ILMN_1715760	0.442966	LGALS9
ILMN_1684357	0.442661	C14orf139
ILMN_1709747	0.44246	ENDOGL1
ILMN_1752728	0.442399	FUCA1
ILMN_1716264	0.442223	ANKRD1
ILMN_2353732	0.44172	CD8A
ILMN_1755588	0.441636	ANKRD47
ILMN_1682993	0.441444	NKG7
ILMN_1780546	0.440943	OSM
ILMN_1821975	0.440408
ILMN_1676449	0.440316	SLIT2
ILMN_2373791	0.440213	ENPP2
ILMN_1682778	0.44003	MXRA8
ILMN_1736806	0.439867	PAG1
ILMN_1781207	0.439767	FYN
ILMN_1703263	0.4397	SP140
ILMN_1815895	0.439686	LOC649143
ILMN_1670379	0.439569	ANTXR1
ILMN_1701173	0.439549	KCNK6
ILMN_1773079	0.439427	COL3A1
ILMN_1802654	0.439345	GLT8D2
ILMN_2370208	0.439221	CMTM3
ILMN_1698019	0.439176	LGMN
ILMN_1781285	0.43899	DUSP1
ILMN_1659158	0.438519	SAMD3
ILMN_1657955	0.438335	FMNL3
ILMN_1684227	0.438016	GPR146
ILMN_2327860	0.438	MAL
ILMN_1780898	0.437875	PRKCH
ILMN_1807439	0.437873	ALDH1A3
ILMN_1694213	0.436977	PLEKHO1
ILMN_1751326	0.436774	C6orf189
ILMN_1795183	0.436602	RNASE1
ILMN_1684346	0.436532	TNFAIP8L1
ILMN_1787750	0.436532	CD200
ILMN_1653856	0.436501	STS-1
ILMN_1696317	0.436386	CACNA2D4
ILMN_2112256	0.43623	TNFRSF4
ILMN_1709590	0.435999	PGM5
ILMN_1701195	0.435993	PLA2G7
ILMN_1672403	0.435742	ADAMTS8
ILMN_1801441	0.435657	C2orf11
ILMN_1810289	0.435575	FER1L3
ILMN_2404154	0.435567	SERPINA1
ILMN_1749662	0.435509	GPX1
ILMN_1769633	0.435431	CTSO
ILMN_1663142	0.435235	CLEC12A
ILMN_1796423	0.435118	CLIC3
ILMN_1716547	0.435053	NAGK
ILMN_1784749	0.434991	GAS6
ILMN_1731206	0.43499	NKD2
ILMN_1675191	0.434959	FLJ33641
ILMN_1709937	0.434772	KCNN4
ILMN_1682099	0.434706	TNFAIP8L3
ILMN_1702835	0.434386	SH3BGRL
ILMN_1679666	0.434004	SCGB3A1
ILMN_1809467	0.433961	VAMP5
ILMN_1743367	0.433933	FZD4
ILMN_1722753	0.433747	GJA5
ILMN_2138765	0.433704	ADFP
ILMN_1794386	0.433312	IL2RG
ILMN_1699908	0.43328	IL12RB1
ILMN_1812995	0.432944	CTSL1
ILMN_1688423	0.432903	FCER1A
ILMN_1801616	0.432789	EMP1
ILMN_1747355	0.432712	CCL3L3
ILMN_1781388	0.432397	PGM5
ILMN_1666444	0.432338	LOC648293
ILMN_1811702	0.432324	GRN
ILMN_1665943	0.431651	MAP4K1
ILMN_1781373	0.431423	IFIH1
ILMN_2135272	0.430938	GIMAP2
ILMN_1739496	0.430871	PRRX1
ILMN_1664176	0.430869	FBLN5
ILMN_2364376	0.430854	ILK
ILMN_1864685	0.430844
ILMN_2114568	0.430791	GBP5
ILMN_1751079	0.430765	TAP1
ILMN_1705258	0.43071	CPZ
ILMN_1757186	0.430595	GIMAP1
ILMN_1682176	0.430567	CLEC3B
ILMN_1803825	0.430403	CXCL12
ILMN_1687301	0.430127	CSPG2
ILMN_1667081	0.430097	CCND2
ILMN_1781149	0.429984	INMT
ILMN_1667825	0.429937	MLKL
ILMN_2344650	0.429719	CG018
ILMN_2335754	0.429678	CD1E
ILMN_1733176	0.429623	LIMS1
ILMN_2065745	0.429444	RAMP3
ILMN_1724708	0.429346	RAB33A
ILMN_1783946	0.429322	MRC2
ILMN_1714253	0.429271	AGRP
ILMN_1716678	0.428898	NPC2
ILMN_1797604	0.428857	CAP1
ILMN_1731736	0.428852	RIN3
ILMN_1706498	0.428799	SART2
ILMN_1739794	0.428744	CD3E
ILMN_1785202	0.428727	STAT4
ILMN_1688959	0.428521	TNFRSF7
ILMN_1796216	0.428432	VASH1
ILMN_1688780	0.428353	S100A4
ILMN_1654210	0.428278	CD1C
ILMN_1652906	0.427917	GBGT1
ILMN_2364384	0.427891	PPARG
ILMN_2271149	0.427876	PGM5
ILMN_1739170	0.42779	TM4SF18
ILMN_1683023	0.427736	PDGFC
ILMN_1659240	0.427662	C3orf29
ILMN_1743933	0.427557	ZNF537
ILMN_1696360	0.427361	CTSB
ILMN_1776157	0.427306	Septin 4
ILMN_1700067	0.427272	BTN3A3
ILMN_1716983	0.427242	LILRA2
ILMN_2184184	0.427149	ANXA1
ILMN_1685057	0.427116	SLC22A4
ILMN_1690566	0.427071	RASSF4
ILMN_1788019	0.427065	LAMA2
ILMN_1748206	0.427042	C20orf160
ILMN_2112988	0.426844	NCF1C
ILMN_1801766	0.426787	FLJ20647
ILMN_2098616	0.426671	AXIIR
ILMN_1739985	0.426624	TAGAP
ILMN_1773963	0.426477	GNA15
ILMN_1660794	0.426406	LOC653743
ILMN_1803560	0.426394	LAT2
ILMN_1769129	0.426368	CCL19
ILMN_1683194	0.426234	DCN
ILMN_1674640	0.426144	CXCR6
ILMN_1781626	0.426136	C1S
ILMN_1726666	0.425969	GPX3
ILMN_1785852	0.425944	OBFC2A
ILMN_1782419	0.425899	GNG11
ILMN_1697448	0.425632	TXNIP
ILMN_1746864	0.425467	PSCDBP
ILMN_1675848	0.425444	MRCL3
ILMN_1758895	0.425332	CTSK
ILMN_1755822	0.425028	SYDE1
ILMN_1734740	0.424821	GPR65
ILMN_1797975	0.424706	CXCR3
ILMN_2342066	0.42467	METRNL
ILMN_1796339	0.424667	PLEKHA2
ILMN_2284744	0.42464	HNMT
ILMN_1749846	0.42445	OMD
ILMN_2340259	0.424409	PDE4B
ILMN_1653166	0.424183	CLEC10A
ILMN_2100437	0.424002	HBB
ILMN_2336609	0.423872	SYTL2
ILMN_2067269	0.423716	RECK
ILMN_2391051	0.423674	FCGR1B
ILMN_1703327	0.423626	PSTPIP1
ILMN_1707695	0.423618	IFIT1
ILMN_2410612	0.423616	DMBT1
ILMN_1723912	0.423378	IFI44L
ILMN_1780861	0.42334	LOC653506
ILMN_1780060	0.423176	FCN3
ILMN_2366334	0.423104	URP2
ILMN_1651316	0.423092	CD69
ILMN_1684349	0.423021	IL2RB
ILMN_1681103	0.422963	AQP1
ILMN_1716246	0.422944	FRZB
ILMN_1658399	0.422871	KLRG1
ILMN_1653203	0.42242	EFEMP2
ILMN_1764109	0.422297	C1R
ILMN_1678841	0.422088	UBD
ILMN_1723043	0.42196	NAPSB
ILMN_1769895	0.421878	CCR2
ILMN_2389501	0.421778	HSD11B1
ILMN_1660462	0.421657	MCOLN2
ILMN_1665682	0.421518	IL15RA
ILMN_1745374	0.421402	IFI35
ILMN_1710740	0.421341	C2
ILMN_1733851	0.421227	MGC15476
ILMN_1718063	0.42102	LIPA
ILMN_1780799	0.420985	ENPP2
ILMN_1717197	0.420922	CD3G
ILMN_1720113	0.420658	PTPRO
ILMN_2292178	0.420422	CLEC12A
ILMN_1729453	0.420171	TSPAN9
ILMN_1683774	0.420153	IL2RA
ILMN_2394305	0.42014	PDGFB
ILMN_2148668	0.419872	RCBTB2
ILMN_2381899	0.41953	OPTN
ILMN_1804174	0.419237	FCGR2B
ILMN_1750321	0.418899	LBA1
ILMN_1714567	0.418818	AHNAK
ILMN_1689953	0.41877	CD81
ILMN_1768260	0.41873	GAS6
ILMN_1656920	0.418375	CRIP1
ILMN_2338452	0.418326	SERPINA1
ILMN_1680274	0.41814	LOC652694
ILMN_1808657	0.418098	FMO3
ILMN_2201678	0.418063	FSTL1
ILMN_1791280	0.41803	HSPB8
ILMN_1679391	0.417973	MAMDC2
ILMN_1805192	0.417893	KIAA1754
ILMN_1676575	0.417773	ZNFN1A1
ILMN_2340027	0.417737	TSPAN4
ILMN_1757338	0.417699	PLSCR4
ILMN_1652199	0.417582	LOC642113
ILMN_1778136	0.417519	ZMYND15
ILMN_1794863	0.41739	CAMK2N1
ILMN_1780368	0.417382	GPR18
ILMN_1706523	0.41715	FCGR2A
ILMN_1774206	0.417108	LOC647108
ILMN_1710092	0.417005	BTBD4
ILMN_1748881	0.41689	MRAS
ILMN_1792679	0.416742	ITGA5
ILMN_1763487	0.416588	CTLA4
ILMN_1801584	0.416503	CXCR4
ILMN_1761912	0.416154	MGAT1
ILMN_1773363	0.416014	CIITA
ILMN_1657810	0.415732	PPM1M
ILMN_1731233	0.415607	GZMH
ILMN_1737308	0.415378	GLRX
ILMN_1700143	0.415333	FRMD4B
ILMN_1800512	0.415041	HMOX1
ILMN_1768919	0.414793	FLJ35880
ILMN_1690945	0.414664	CPZ
ILMN_1749109	0.414533	PSAP
ILMN_1794612	0.41347	UBE1L
ILMN_1741712	0.413377	MS4A4A
ILMN_1794399	0.412958	SNRK
ILMN_2387105	0.412883	OGN
ILMN_1695404	0.412634	LY6E
ILMN_1680424	0.412377	CTSG
ILMN_1734543	0.412349	PTPRE
ILMN_2084836	0.412302	CORO2B
ILMN_1803429	0.412203	CD44
ILMN_1683792	0.412199	LAP3
ILMN_1672503	0.412023	DPYSL2
ILMN_2058795	0.411841	PGCP
ILMN_1703886	0.411647	SLC16A2
ILMN_1713807	0.411198	MAN1C1
ILMN_1705984	0.411182	HNMT
ILMN_1761968	0.411155	PPP1R14A
ILMN_2140974	0.411126	TPM4
ILMN_2317701	0.411079	MMP23A
ILMN_2389506	0.410964	HSD11B1
ILMN_1815673	0.410814	DKK3
ILMN_1724533	0.410742	LY96
ILMN_1675062	0.410666	MYL9
ILMN_1773650	0.410579	LRRN3
ILMN_2117508	0.410524	CTHRC1
ILMN_1777998	0.41047	ARHGAP25
ILMN_1706813	0.410331	SLC6A14
ILMN_1756928	0.410306	RTN1
ILMN_1661266	0.410271	HLA-DQB1
ILMN_1724789	0.410055	CD59
ILMN_1778681	0.410033	EBF
ILMN_1916256	0.409918
ILMN_2064606	0.409789	TBC1D2B
ILMN_1676822	0.409784	ECRG4
ILMN_1747593	0.409779	ISLR
ILMN_2385672	0.409601	ELN
ILMN_1729188	0.409284	HAMP
ILMN_2326071	0.409073	MYL6
ILMN_1730039	0.409071	IGSF21
ILMN_1690846	0.408786	LOC642412
ILMN_1749362	0.408767	CD28
ILMN_1790533	0.408575	PHACTR2
ILMN_1730622	0.40819	EVL
ILMN_2186806	0.407951	HLA-F
ILMN_1811367	0.4079	MAT2B
ILMN_1668984	0.407793	MGC29671
ILMN_1691860	0.407618	SPRY1
ILMN_1761425	0.407475	OLFML2A
ILMN_2267914	0.407229	CD68
ILMN_1699574	0.407132	NRP1
ILMN_1654411	0.407094	CCL18
ILMN_1719433	0.407071	CD1D
ILMN_1785439	0.406914	CD79B
ILMN_2363586	0.406802	SDCBP
ILMN_1768575	0.406788	SFTPD
ILMN_1807171	0.406689	PLA2G5
ILMN_1785071	0.406508	SEPP1
ILMN_2291954	0.406462	SLA
ILMN_2403247	0.406438	CMTM7
ILMN_2376108	0.406215	PSMB9
ILMN_1747744	0.406108	LHFPL2
ILMN_1781010	0.405982	ARHGEF3
ILMN_1719986	0.40541	MGC17330
ILMN_1773059	0.405279	GPR124
ILMN_1703852	0.405261	EFNB2
ILMN_1723480	0.405251	BST2
ILMN_2409167	0.405185	ANXA2
ILMN_1800354	0.405097	CST3
ILMN_1676897	0.405073	HSPA12B
ILMN_1667199	0.405059	SQRDL
ILMN_1805979	0.40485	GAB3
ILMN_1811598	0.404712	ADH1B
ILMN_1713744	0.404671	C14orf132
ILMN_1674934	0.404178	FOXF2
ILMN_1792538	0.403784	CD7
ILMN_2408543	0.403613	PLAUR
ILMN_1727532	0.403593	OLFML3
ILMN_1701789	0.403529	IFIT3
ILMN_1755657	0.403288	RASIP1
ILMN_1753613	0.403137	HOXA5
ILMN_1654560	0.403106	LOC649986
ILMN_2321648	0.403047	SH2D3C
ILMN_2139396	0.402705	NOPE
ILMN_1715214	0.402671	PTPN7
ILMN_2320330	0.402465	MAL
ILMN_1747023	0.402385	PTGIR
ILMN_1693650	0.402339	FES
ILMN_1674038	0.402061	CTSD
ILMN_1753112	0.402053	CD5
ILMN_1772588	0.401956	C6orf97
ILMN_1728799	0.401816	FBP1
ILMN_2162860	0.401722	SLFN11
ILMN_1746763	0.401517	ECM2
ILMN_1684795	0.4015	PRND
ILMN_1660027	0.401464	FCGR2B
ILMN_1709820	0.401357	AOAH
ILMN_1652198	0.401237	CCM2
ILMN_2044453	0.401131	GPR92
ILMN_1807042	0.400871	MARCKS
ILMN_2128750	0.400792	PTTG1IP
ILMN_1760493	0.400745	LIMS2
ILMN_2363658	0.400692	PXDN
ILMN_1744929	0.400593	PTGER1
ILMN_1724994	0.400546	COL4A2
ILMN_1712475	0.400281	HS3ST2
ILMN_1803945	0.400253	HCP5
ILMN_1750225	0.400196	MYCT1

## Sheet: Table S2
Table S2.
137 genes negatively correlating AXL mRNA expression in a NSCLC biobank (GSE accession number, GSE42127)
ID	Pearson's correlation coefficient	Gene Symbol
ILMN_1687864	-0.561637	POP5
ILMN_1718619	-0.535307	TRIM11
ILMN_2354855	-0.532729	OTUB1
ILMN_1665554	-0.526767	BRF2
ILMN_1678805	-0.517882	POMT2
ILMN_1742330	-0.511554	PLXNB1
ILMN_1714710	-0.497192	JM11
ILMN_1693669	-0.495677	WDR79
ILMN_1679405	-0.488383	DDX56
ILMN_1728684	-0.484203	PELP1
ILMN_1665095	-0.483955	NELF
ILMN_1778032	-0.482195	SURF6
ILMN_1777811	-0.481968	URG4
ILMN_1667079	-0.481191	SPTBN2
ILMN_1703686	-0.480521	BRF1
ILMN_1680018	-0.477882	RIPK4
ILMN_1770537	-0.469788	NGFRAP1
ILMN_1660723	-0.468854	RDH13
ILMN_1773751	-0.467615	HRAS
ILMN_1862180	-0.466699
ILMN_1683204	-0.466154	GMEB2
ILMN_1726989	-0.461989	C1orf86
ILMN_2282959	-0.461909	DNA2L
ILMN_2174081	-0.461162	ZNF133
ILMN_1707710	-0.459758	SLC6A13
ILMN_2392818	-0.457643	RTKN
ILMN_1739618	-0.456379	ZNF408
ILMN_1682323	-0.455979	DDX51
ILMN_1892638	-0.454317
ILMN_1699798	-0.454044	HRAS
ILMN_1825640	-0.453919
ILMN_1669928	-0.452315	ARHGEF16
ILMN_1657547	-0.448373	CCDC34
ILMN_1699472	-0.447022	ST3GAL3
ILMN_1832425	-0.446231
ILMN_1769508	-0.445827	PIGX
ILMN_1777513	-0.445105	KCTD11
ILMN_1659727	-0.445087	CDAN1
ILMN_1746633	-0.444815	C9orf25
ILMN_1693664	-0.444407	POMGNT1
ILMN_1718813	-0.444328	CNKSR1
ILMN_1798819	-0.444291	DTNB
ILMN_1686082	-0.444099	C14orf79
ILMN_2230566	-0.442446	RAB40B
ILMN_1703683	-0.442379	COG4
ILMN_2118472	-0.442354	C10orf58
ILMN_1734290	-0.438945	MAPRE3
ILMN_2339028	-0.437983	PKD1
ILMN_1737813	-0.437852	PRNPIP
ILMN_1717060	-0.435587	LOC654342
ILMN_1769250	-0.435335	ZNF289
ILMN_1657744	-0.435182	C15orf17
ILMN_2386818	-0.43487	URG4
ILMN_1708223	-0.434676	PAK6
ILMN_2046896	-0.434634	ESTRRA
ILMN_2105254	-0.43401	ZADH1
ILMN_1672728	-0.43397	KCTD5
ILMN_1680591	-0.433581	RTKN
ILMN_1781803	-0.433348	FLJ14768
ILMN_1764239	-0.432427	PMPCA
ILMN_1766346	-0.431491	GM632
ILMN_1732772	-0.43097	PPME1
ILMN_1732426	-0.430274	CRHR1
ILMN_1799672	-0.430242	CROCC
ILMN_1680111	-0.42962	AHDC1
ILMN_1703284	-0.429306	SPIRE2
ILMN_1812503	-0.428835	PHKA1
ILMN_2320250	-0.428538	NOL6
ILMN_1739325	-0.428446	LOC284023
ILMN_1846922	-0.427551
ILMN_2379469	-0.427333	EIF3S9
ILMN_1746579	-0.427273	UBE2O
ILMN_1790202	-0.427115	C1orf35
ILMN_1790781	-0.427059	MGC23280
ILMN_2072357	-0.427026	IRF6
ILMN_1907679	-0.426087
ILMN_2216265	-0.42552	LONP2
ILMN_1743747	-0.424362	RUSC1
ILMN_1718044	-0.424279	ELAC2
ILMN_1783798	-0.424155	GAS8
ILMN_1768363	-0.423015	BAP1
ILMN_1817973	-0.422795
ILMN_1755909	-0.42245	C20orf11
ILMN_1668359	-0.422275	LOC642815
ILMN_2228453	-0.422091	KIAA0562
ILMN_1672564	-0.421837	FMO6
ILMN_1662667	-0.421437	LOC648303
ILMN_2388461	-0.420233	PCDHA7
ILMN_2316599	-0.419777	ZNF629
ILMN_1792347	-0.419743	LOC133185
ILMN_1742147	-0.419626	UBL4A
ILMN_1799168	-0.419414	LOC646938
ILMN_1682957	-0.419302	PACSIN3
ILMN_1692390	-0.419144	CCNT1
ILMN_1820295	-0.41908
ILMN_1828967	-0.418902
ILMN_2061185	-0.418755	SH2B1
ILMN_2159859	-0.418566	LYSMD4
ILMN_1877025	-0.418358
ILMN_1699631	-0.417932	GATS
ILMN_1723768	-0.417785	NOD9
ILMN_1701216	-0.417656	BANP
ILMN_2362911	-0.417594	CLK2
ILMN_1803256	-0.416899	STOX2
ILMN_1805377	-0.416644	ZP3
ILMN_1764729	-0.415143	JAG2
ILMN_1728426	-0.414976	INPPL1
ILMN_1751636	-0.414832	ANKS3
ILMN_1744795	-0.414802	TBL1X
ILMN_1778226	-0.414671	EXTL3
ILMN_1801909	-0.414394	IGHMBP2
ILMN_1739441	-0.414063	GANAB
ILMN_1819640	-0.413885
ILMN_1741459	-0.412106	CDK10
ILMN_1743643	-0.411934	ZXDC
ILMN_1760933	-0.411842	PEX10
ILMN_1794333	-0.411832	POU2F1
ILMN_1668185	-0.41127	ZNF282
ILMN_2233099	-0.411171	SSRP1
ILMN_1684647	-0.411027	ILKAP
ILMN_1725946	-0.410166	IRF6
ILMN_1792910	-0.410136	MNT
ILMN_1725984	-0.40957	EIF3S8
ILMN_1793630	-0.40941	SLC4A3
ILMN_1761309	-0.409252	ADCK5
ILMN_2331636	-0.408704	ACACA
ILMN_1809866	-0.408653	WDR74
ILMN_1865069	-0.408367
ILMN_2312228	-0.408236	FUT6
ILMN_1749410	-0.408024	PKP4
ILMN_1897310	-0.407285
ILMN_1894279	-0.407191
ILMN_1818617	-0.406877
ILMN_1851299	-0.406814
ILMN_1666597	-0.406216	PIK4CB
ILMN_2312149	-0.405639	ZNF160
ILMN_1796235	-0.4056	CIRH1A
ILMN_1860168	-0.405456
ILMN_1747099	-0.405307	LUC7L2
ILMN_1798429	-0.404629	LOC653524
ILMN_1727281	-0.404564	TAF6L
ILMN_1761068	-0.403643	MGC52000
ILMN_1729421	-0.403412	LOC649754
ILMN_1751328	-0.40338	FLJ46072
ILMN_1705594	-0.402916	NAT10
ILMN_1722674	-0.402677	MGC3196
ILMN_1749667	-0.402563	OBSCN
ILMN_1784436	-0.402079	KIAA1688
ILMN_2282077	-0.401666	MIB2
ILMN_1734153	-0.401416	GDI1
ILMN_1652846	-0.4014	PCYT2
ILMN_1735987	-0.400778	ALOX12P2
ILMN_1739914	-0.400496	ZNF618
ILMN_1732537	-0.400407	FLJ20397
ILMN_1808356	-0.400323	FAM3A
ILMN_1711208	-0.400313	CELSR2
ILMN_2234310	-0.400057	MGC10334
ILMN_1656393	-0.400009	PPP2R3A

## Sheet: Table S3
Table S3.
Ontology terms enriched in the 935 genes that positively correlated AXL mRNA expression in a lung cancer biobank (GSE accession number, GSE42127 )
Category	Enrichment score	GO term	GO number	P-value	BH
1	8.99	Chemokine mediated signalling pathway	GO:0070098	2.35E−14	6.11E−12
2	8.46	Antigen processing and presentation	GO:0019882	1.15E−12	1.99E−10
3	2.79	Antigen processing and presentation of exogenous peptide antigen via MHC class I, TAP-independent	GO:0002480	4.20E−04	1.27E−02
4	2.78	Positive regulation of dendritic cell antigen processing and presentation	GO:0002606	1.25E−04	4.99E−03
5	2.24	Axon extension involved in axon guidance	GO:0048846	1.48E−03	3.74E−02
Ontology terms whose enrichment scores were more than two are listed. P-values were calculated by a modified Fisher's exact test and BH indicates Benjamini-Hochberg procedure for controlling the false discovery rate. GO, gene ontology; MHC, major histocompatibility complex; TAP, transporter associated with antigen processing.

## Sheet: Table S4
Table S4.
Characteristics of patients (n = 76) with lung adenocarcinomas of our Tohoku University Biobank for the qPCR validation study
Characteristics	Number
Age
Median (range)	66 (44-85)
Gender
Male/Female	46 (61%) / 30 (39%)
Pathological stage
I	49 (64%)
II	10 (13%)
III	14 (18%)
IV	3 (4%)
EGFR mutation status
Mutant	36 (47%)
Exon19 deletion	18
L858R	18
Wild	40 (53%)
EGFR, epidermal growth factor receptor

## Sheet: Table S5
Table S5.	Primer list
Gene symbol	Primer Bank ID
CD274	292658763c1
PDCD1LG2	190014604c1
CTLA4	339276048c1
CXCR4	56790928c2
CXCR6	5730105c1
CXCL16	154816175c1

## Sheet: Table S6
Table S6. Correlation of mRNA expression between AXL and genes encoding co-stimulatory/inhibitory molecules as shown by Pearson's r.
from TCGA PanCancer Atlas mRNA Expression from Illumina HiSeq
	Co-inhibitory molecules/ligands			Co-inhibitory molecules/receptors				Co-stimulatory molecules/ligands					Co-stimulatory molecules/receptors
Official gene symbol	CD274	PDCD1LG2	LGALS9	PDCD1	HAVCR2	LAG3	CTLA4	CD80	CD86	TNFSF4	TNFSF9	TNFSF18	CD28	TNFRSF4	TNFRSF9	TNFRSF18
Other names	PD-L1	PD-L2	Galectin 9	PD-1	Tim3					OX40L	CD137L	GITRL		OX40	CD137	GITR
Lung adenocarcinoma (N=510)	0.4701	0.6269	0.3533	0.3005	0.6082	0.2474	0.3336	0.6012	0.6375	0.4431	0.1383	0.1553	0.5292	0.23	0.4467	0.09314
Glioblastoma (N=160)	0.3702	0.4827	0.5653	0.358	0.5158	0.1504	0.3242	0.388	0.5809	0.3737	0.299	0.2125	0.3242	0.1552	0.4166	0.4133
Colon cancer (N=275)	0.5553	0.7964	0.07268	0.3984	0.7863	0.4405	0.5579	0.6582	0.7919	0.771	0.08173	0.3985	0.6274	0.6853	0.6589	0.5446
Melanoma (N=440)	0.3241	0.5415	0.3699	0.3304	0.5216	0.3673	0.3007	0.4203	0.5162	0.2136	0.03662	0.3214	0.3745	0.296	0.4436	0.3404
Renal cell carcinoma (N=509)	-0.04057	0.4775	0.4653	0.2558	0.1018	0.3417	0.3214	0.3753	0.496	0.4572	0.2948	0.1822	0.4643	0.1424	0.3512	0.3451
Gastric cancer (N=401)	0.2189	0.604	-0.01354	0.2934	0.5269	0.319	0.1648	0.3172	0.5398	0.5233	0.0911	0.2375	0.4339	0.3873	0.3696	0.1332
Head and Neck (N=515)	0.2647	0.4712	0.2229	0.2182	0.4658	0.2519	0.3077	0.4977	0.5384	0.4434	0.002297	-0.1255	0.401	0.3121	0.4999	-0.1877
	|Pearson's r|
	0-0.2
	0.2-0.4
	0.4-0.7
	0.7-1
